# Supplementary material for: Trihelix Transcriptional Factor GhGT26 of Cotton Enhances Salinity Tolerance in Arabidopsis
Source: Plants (Basel). 2022 Oct 12;11(20):2694. doi: 10.3390/plants11202694 (PMC9610538; doi:10.3390/plants11202694)
Supplement: Supplementary file 1 [file plants-11-02694-s001.zip]

Archive with 1 entries (1 files):
- plants-1815975-supplementary.pdf
